# Supplementary material for: Journeys, Journey Conditions, and Welfare Assessment of Broken (Handled) Horses on Arrival at Italian Slaughterhouses
Source: Animals (Basel). 2022 Nov 12;12(22):3122. doi: 10.3390/ani12223122 (PMC9686993; doi:10.3390/ani12223122)
Supplement: Supplementary file 1 [file animals-12-03122-s001.zip]

Archive with 3 entries (3 files):
- Tables S1-S11.pdf
- Video S1.mp4
- Video S2.mp4
